# Supplementary material for: Comparison of Lipids and Volatile Compounds in Dezhou Donkey Meat with High and Low Intramuscular Fat Content
Source: Foods. 2023 Aug 31;12(17):3269. doi: 10.3390/foods12173269 (PMC10486446; doi:10.3390/foods12173269)
Supplement: Supplementary file 1 [file foods-12-03269-s001.zip]

Archive with 1 entries (1 files):
- foods-2572847-supplementary.pdf
